# Supplementary material for: A comparative analysis of the complete chloroplast genomes of three Chrysanthemum boreale strains
Source: PeerJ. 2020 Jul 3;8:e9448. doi: 10.7717/peerj.9448 (PMC7337036; doi:10.7717/peerj.9448)
Supplement: Supplemental Information 8 [file peerj-08-9448-s008.xlsx]

## Sheet: Table S2
Table S3. Distribution of SNPs in whole chlroplast genome of C. boreale.
No	Locus in strain 121002 (nt)	Position	Location	Region	121002	IT232531	IT301358
1	2	rpl2_trnH-GUG	IGS	LSC	T	T	A
2	195	trnH-GUG_psbA	IGS	LSC	C	C	A
3	283	trnH-GUG_psbA	IGS	LSC	G	A	G
4	1262	psbA	CDS	LSC	G	T	T
5	1949	trnK-UUU	Intron	LSC	C	T	C
6	1956	trnK-UUU	Intron	LSC	T	T	C
7	1972	trnK-UUU	Intron	LSC	C	C	T
8	1976	trnK-UUU	Intron	LSC	A	A	T
9	1981	trnK-UUU	Intron	LSC	A	A	G
10	1982	trnK-UUU	Intron	LSC	T	T	C
11	1984	trnK-UUU	Intron	LSC	A	A	C
12	1987	trnK-UUU	Intron	LSC	A	A	C
13	1995	trnK-UUU	Intron	LSC	C	C	A
14	1996	trnK-UUU	Intron	LSC	T	T	A
15	2000	trnK-UUU	Intron	LSC	C	C	T
16	2001	trnK-UUU	Intron	LSC	T	T	A
17	2002	trnK-UUU	Intron	LSC	T	T	A
18	2006	trnK-UUU	Intron	LSC	T	T	A
19	2007	trnK-UUU	Intron	LSC	A	A	T
20	2013	trnK-UUU	Intron	LSC	G	G	T
21	2017	trnK-UUU	Intron	LSC	A	A	C
22	2070	trnK-UUU	Intron	LSC	A	C	C
23	2415	matK	CDS	LSC	G	G	T
24	2674	matK	CDS	LSC	A	T	T
25	2711	matK	CDS	LSC	T	G	T
26	2862	matK	CDS	LSC	T	T	G
27	2970	matK	CDS	LSC	G	A	G
28	3444	matK	CDS	LSC	C	T	T
29	3737	trnK-UUU	Intron	LSC	C	T	C
30	4587	trnK-UUU_rps16	IGS	LSC	T	C	C
31	4869	trnK-UUU_rps16	IGS	LSC	T	G	T
32	5063	trnK-UUU_rps16	IGS	LSC	C	A	C
33	5564	rps16	Intron	LSC	G	T	T
34	5997	rps16	Intron	LSC	A	A	G
35	7138	rps16_trnQ-UUG	IGS	LSC	C	A	C
36	7378	trnQ-UUG_psbK	IGS	LSC	C	T	C
37	7888	psbK_psbI	IGS	LSC	C	T	C
38	7994	psbK_psbI	IGS	LSC	C	C	A
39	8015	psbK_psbI	IGS	LSC	G	A	G
40	8684	trnS-GCU_trnC-GCA	IGS	LSC	T	C	C
41	8954	trnS-GCU_trnC-GCA	IGS	LSC	G	G	T
42	9156	trnS-GCU_trnC-GCA	IGS	LSC	T	T	G
43	9164	trnS-GCU_trnC-GCA	IGS	LSC	C	A	C
44	9239	trnS-GCU_trnC-GCA	IGS	LSC	A	G	A
45	9241	trnS-GCU_trnC-GCA	IGS	LSC	A	A	T
46	9454	trnC-GCA_petN	IGS	LSC	G	A	G
47	9787	trnC-GCA_petN	IGS	LSC	A	T	T
48	10219	petN_psbM	IGS	LSC	G	A	G
49	10228	petN_psbM	IGS	LSC	T	T	C
50	10408	petN_psbM	IGS	LSC	G	G	T
51	10409	petN_psbM	IGS	LSC	A	A	T
52	10410	petN_psbM	IGS	LSC	A	A	T
53	10411	petN_psbM	IGS	LSC	A	A	C
54	10437	petN_psbM	IGS	LSC	C	C	A
55	10754	psbM_trnD-GUC	IGS	LSC	C	C	T
56	11099	psbM_trnD-GUC	IGS	LSC	C	C	A
57	11401	trnD-GUC_trnY-GUA	IGS	LSC	T	G	G
58	11425	trnD-GUC_trnY-GUA	IGS	LSC	A	C	C
59	11623	trnY-GUA_trnE-UUC	IGS	LSC	C	C	T
60	11649	trnY-GUA_trnE-UUC	IGS	LSC	C	T	C
61	12051	trnE-UUC_rpoB	IGS	LSC	G	C	C
62	12478	trnE-UUC_rpoB	IGS	LSC	A	G	G
63	12585	trnE-UUC_rpoB	IGS	LSC	G	T	G
64	12705	trnE-UUC_rpoB	IGS	LSC	C	A	C
65	13243	rpoB	CDS	LSC	C	C	A
66	15317	rpoB	CDS	LSC	A	G	G
67	16579	rpoC1	Intron	LSC	T	G	G
68	16629	rpoC1	Intron	LSC	A	C	A
69	17039	rpoC1	Intron	LSC	T	C	C
70	17451	rpoC1	CDS	LSC	A	A	G
71	17817	rpoC1	CDS	LSC	G	T	G
72	17841	rpoC1	CDS	LSC	A	G	A
73	18726	rpoC1	CDS	LSC	C	C	T
74	21276	rpoC2	CDS	LSC	A	C	C
75	21386	rpoC2	CDS	LSC	C	A	C
76	21474	rpoC2	CDS	LSC	T	G	T
77	21593	rpoC2	CDS	LSC	G	T	G
78	21788	rpoC2	CDS	LSC	C	T	C
79	21857	rpoC2	CDS	LSC	C	A	C
80	21860	rpoC2	CDS	LSC	C	G	G
81	21911	rpoC2	CDS	LSC	T	A	T
82	22150	rpoC2	CDS	LSC	T	C	C
83	22328	rpoC2	CDS	LSC	G	G	C
84	22343	rpoC2	CDS	LSC	T	G	G
85	22598	rpoC2	CDS	LSC	G	G	A
86	23029	rpoC2_rps2	IGS	LSC	T	C	C
87	23200	rpoC2_rps2	IGS	LSC	C	T	C
88	23243	rpoC2_rps2	IGS	LSC	G	A	G
89	23834	rps2	CDS	LSC	T	C	T
90	24358	atpI	CDS	LSC	G	A	A
91	26715	atpF	CDS	LSC	T	C	C
92	27559	atpF	CDS	LSC	A	A	C
93	27642	atpF	CDS	LSC	A	A	G
94	27898	atpF	CDS	LSC	A	G	G
95	30015	trnR-UCU_trnT-GGU	IGS	LSC	T	G	T
96	30551	trnR-UCU_trnT-GGU	IGS	LSC	T	G	G
97	30619	trnR-UCU_trnT-GGU	IGS	LSC	A	A	T
98	31185	trnT-GGU_psbD	IGS	LSC	G	G	A
99	32648	psbD	CDS	LSC	T	G	G
100	33408	psbC	CDS	LSC	A	C	A
101	34164	psbC	CDS	LSC	G	G	A
102	34459	psbC	CDS	LSC	G	G	T
103	35112	trnS-UGA_psbZ	IGS	LSC	T	T	A
104	35586	psbZ_trnG-UCC	IGS	LSC	C	A	A
105	35939	trnG-UCC_trnfM-CAU	IGS	LSC	G	A	G
106	35980	trnG-UCC_trnfM-CAU	IGS	LSC	A	C	A
107	37362	psaB	CDS	LSC	C	T	C
108	40114	psaA	CDS	LSC	C	T	T
109	41755	psaA_ycf3	IGS	LSC	A	A	C
110	42245	ycf3	Intron1	LSC	C	A	A
111	43645	ycf3	Intron2	LSC	G	T	T
112	43937	ycf3_trnS-GGA	IGS	LSC	A	A	C
113	44587	ycf3_trnS-GGA	IGS	LSC	C	C	A
114	44923	trnS-GGA_rps4	IGS	LSC	G	G	A
115	45051	trnS-GGA_rps4	IGS	LSC	C	T	C
116	45790	rps4_trnT-UGU	IGS	LSC	T	T	A
117	45942	rps4_trnT-UGU	IGS	LSC	T	C	T
118	46005	rps4_trnT-UGU	IGS	LSC	G	G	A
119	46218	trnT-UGU_trnL-UAA	IGS	LSC	T	A	A
120	46301	trnT-UGU_trnL-UAA	IGS	LSC	T	T	A
121	47278	trnL-UAA_trnF-GAA	IGS	LSC	G	T	G
122	47435	trnL-UAA_trnF-GAA	IGS	LSC	G	G	A
123	47893	trnF-GAA_ndhJ	IGS	LSC	G	T	G
124	47898	trnF-GAA_ndhJ	IGS	LSC	T	T	C
125	48191	trnF-GAA_ndhJ	IGS	LSC	G	A	G
126	49976	ndhC_trnV-UAC	IGS	LSC	G	A	G
127	50039	ndhC_trnV-UAC	IGS	LSC	G	A	A
128	50043	ndhC_trnV-UAC	IGS	LSC	C	A	A
129	50211	ndhC_trnV-UAC	IGS	LSC	G	G	T
130	50339	ndhC_trnV-UAC	IGS	LSC	A	A	C
131	50618	ndhC_trnV-UAC	IGS	LSC	G	G	A
132	50688	ndhC_trnV-UAC	IGS	LSC	G	G	T
133	50934	ndhC_trnV-UAC	IGS	LSC	T	T	G
134	51012	ndhC_trnV-UAC	IGS	LSC	A	T	A
135	52106	trnM-CAU_atpE	IGS	LSC	A	C	C
136	52110	trnM-CAU_atpE	IGS	LSC	C	T	C
137	52597	atpB	CDS	LSC	C	A	A
138	54289	atpB_rbcL	IGS	LSC	C	A	A
139	54510	atpB_rbcL	IGS	LSC	A	G	G
140	55571	rbcL	CDS	LSC	C	T	C
141	55751	rbcL	CDS	LSC	C	T	C
142	56197	rbcL	CDS	LSC	G	A	G
143	56198	rbcL	CDS	LSC	G	C	G
144	56473	rbcL_accD	IGS	LSC	C	T	C
145	56684	rbcL_accD	IGS	LSC	C	A	C
146	56778	accD	CDS	LSC	G	A	A
147	56795	accD	CDS	LSC	G	T	G
148	56895	accD	CDS	LSC	A	A	C
149	57075	accD	CDS	LSC	A	C	C
150	57317	accD	CDS	LSC	T	C	C
151	57363	accD	CDS	LSC	G	C	C
152	57364	accD	CDS	LSC	G	A	G
153	59270	ycf4	CDS	LSC	G	G	T
154	59779	ycf4_cemA	IGS	LSC	A	A	C
155	59796	ycf4_cemA	IGS	LSC	G	A	G
156	60140	cemA	CDS	LSC	G	A	G
157	61571	petA	CDS	LSC	T	A	T
158	61934	petA_psbJ	IGS	LSC	A	C	C
159	62063	petA_psbJ	IGS	LSC	C	T	C
160	62348	petA_psbJ	IGS	LSC	T	G	G
161	62427	petA_psbJ	IGS	LSC	T	T	A
162	63703	psbE_petL	IGS	LSC	C	C	T
163	63838	psbE_petL	IGS	LSC	G	G	A
164	63967	psbE_petL	IGS	LSC	T	G	G
165	64351	psbE_petL	IGS	LSC	G	G	T
166	65134	petG_trnW-CCA	IGS	LSC	G	A	G
167	65673	trnP-UGG_psaJ	IGS	LSC	T	C	C
168	65681	trnP-UGG_psaJ	IGS	LSC	T	G	G
169	68195	rpl20_rps12	IGS	LSC	G	C	C
170	68269	rpl20_rps12	IGS	LSC	C	T	C
171	69286	clpP	Intron1	LSC	C	C	T
172	69287	clpP	Intron1	LSC	G	G	T
173	69311	clpP	Intron1	LSC	G	G	T
174	70048	clpP	Intron2	LSC	T	G	G
175	70085	clpP	Intron2	LSC	C	C	A
176	70436	clpP	Intron2	LSC	C	T	C
177	72803	psbB_psbT	IGS	LSC	T	C	C
178	72894	psbT	CDS	LSC	A	C	C
179	73929	petB	Intron	LSC	A	G	G
180	74076	petB	Intron	LSC	C	C	A
181	74206	petB	Intron	LSC	T	G	T
182	74219	petB	Intron	LSC	G	T	G
183	75966	petD	CDS	LSC	A	A	G
184	76009	petD	CDS	LSC	C	T	C
185	76293	petD	CDS	LSC	G	G	C
186	76350	petD	CDS	LSC	A	A	G
187	76671	rpoA	CDS	LSC	T	A	T
188	76700	rpoA	CDS	LSC	G	A	G
189	77112	rpoA	CDS	LSC	A	G	A
190	78532	infA	CDS	LSC	G	G	A
191	78643	infA_rps8	IGS	LSC	T	T	C
192	79155	rps8_rpl14	IGS	LSC	A	A	T
193	79156	rps8_rpl14	IGS	LSC	A	A	T
194	79219	rps8_rpl14	IGS	LSC	T	G	G
195	79315	rps8_rpl14	IGS	LSC	C	A	C
196	79630	rpl14	CDS	LSC	T	G	G
197	79716	rpl14_rpl16	IGS	LSC	T	A	T
198	79791	rpl14_rpl16	IGS	LSC	A	A	G
199	80309	rpl16_rps3	IGS	LSC	C	A	A
200	81352	rpl16_rps3	IGS	LSC	G	A	G
201	82270	rpl22	CDS	LSC	A	G	A
202	82281	rpl22	CDS	LSC	T	C	C
203	82547	rpl22_rps19	IGS	LSC	G	T	T
204	82763	rps19	CDS	LSC	A	G	A
205	82843	rps19	CDS	IRa	C	C	A
206	82865	rps19	CDS	IRa	T	T	G
207	83864	rpl2	Intron	IRa	G	T	T
208	86880	ycf2	CDS	IRa	A	C	C
209	87918	ycf2	CDS	IRa	G	T	G
210	88800	ycf2	CDS	IRa	A	C	A
211	94165	ndhB	Intron	IRa	C	C	A
212	96355	rps7_ycf15	IGS	IRa	G	T	T
213	98348	ycf15_trnV-GAC	IGS	IRa	C	C	A
214	107571	ycf1	CDS	IRa	G	G	A
215	107779	ycf1	CDS	SSC	G	T	G
216	107780	ycf1	CDS	SSC	C	T	C
217	107809	ycf1	CDS	SSC	C	T	C
218	107835	ycf1	CDS	SSC	C	C	A
219	107900	ycf1	CDS	SSC	G	A	G
220	108165	ycf1	CDS	SSC	G	G	T
221	108170	ycf1	CDS	SSC	A	A	C
222	108284	ycf1	CDS	SSC	A	G	G
223	108432	ycf1	CDS	SSC	C	T	T
224	108437	ycf1	CDS	SSC	C	C	A
225	108450	ycf1	CDS	SSC	T	G	T
226	108549	ycf1	CDS	SSC	G	G	T
227	108560	ycf1	CDS	SSC	C	C	A
228	108582	ycf1	CDS	SSC	G	G	T
229	108586	ycf1	CDS	SSC	A	G	A
230	108642	ycf1	CDS	SSC	T	G	T
231	108755	ycf1	CDS	SSC	A	C	C
232	108998	ycf1	CDS	SSC	T	C	C
233	109060	ycf1	CDS	SSC	T	C	T
234	109387	ycf1	CDS	SSC	C	T	C
235	109519	ycf1	CDS	SSC	A	G	A
236	109841	ycf1	CDS	SSC	C	C	G
237	109927	ycf1	CDS	SSC	G	G	T
238	110299	ycf1	CDS	SSC	A	C	C
239	110812	ycf1_rps15	IGS	SSC	T	T	C
240	110904	ycf1_rps15	IGS	SSC	G	G	T
241	111082	ycf1_rps15	IGS	SSC	T	C	C
242	111306	ycf1_rps15	IGS	SSC	A	C	A
243	111350	ycf1_rps15	IGS	SSC	A	C	C
244	111559	ycf1_rps15	IGS	SSC	G	A	A
245	111717	ycf1_rps15	IGS	SSC	T	T	C
246	111823	ycf1_rps15	IGS	SSC	A	C	C
247	112076	ycf1_rps15	IGS	SSC	T	G	T
248	112269	ycf1_rps15	IGS	SSC	A	A	C
249	112391	ycf1_rps15	IGS	SSC	T	A	A
250	113654	ndhH	CDS	SSC	G	A	G
251	114005	ndhH	CDS	SSC	G	A	A
252	114059	ndhH	CDS	SSC	C	T	T
253	114770	ndhA	Intron	SSC	T	G	T
254	114830	ndhA	Intron	SSC	G	C	C
255	114838	ndhA	Intron	SSC	T	G	G
256	115064	ndhA	Intron	SSC	A	A	G
257	115390	ndhA	Intron	SSC	T	T	A
258	115533	ndhA	Intron	SSC	A	T	A
259	116983	ndhI_ndhG	IGS	SSC	G	C	G
260	117566	ndhG	CDS	SSC	G	G	A
261	118330	ndhE_psaC	IGS	SSC	A	G	A
262	118436	ndhE_psaC	IGS	SSC	C	T	C
263	118459	ndhE_psaC	IGS	SSC	A	A	C
264	118833	psaC_ndhD	IGS	SSC	A	T	T
265	118834	psaC_ndhD	IGS	SSC	G	C	C
266	118835	psaC_ndhD	IGS	SSC	A	T	T
267	119147	ndhD	CDS	SSC	A	G	A
268	119810	ndhD	CDS	SSC	A	G	G
269	120949	ccsA	CDS	SSC	T	T	G
270	120950	ccsA	CDS	SSC	A	A	C
271	121665	ccsA_trnL-UAG	IGS	SSC	G	A	G
272	121836	trnL-UAG_rpl32	IGS	SSC	T	T	A
273	121966	trnL-UAG_rpl32	IGS	SSC	G	G	A
274	121974	trnL-UAG_rpl32	IGS	SSC	A	A	T
275	121975	trnL-UAG_rpl32	IGS	SSC	A	A	T
276	122060	trnL-UAG_rpl32	IGS	SSC	C	T	C
277	122172	trnL-UAG_rpl32	IGS	SSC	A	G	A
278	122188	trnL-UAG_rpl32	IGS	SSC	C	A	C
279	122411	trnL-UAG_rpl32	IGS	SSC	C	A	C
280	122581	trnL-UAG_rpl32	IGS	SSC	G	T	T
281	122963	rpl32_ndhF	IGS	SSC	C	A	C
282	123071	rpl32_ndhF	IGS	SSC	T	T	C
283	123301	rpl32_ndhF	IGS	SSC	T	T	G
284	123302	rpl32_ndhF	IGS	SSC	C	T	C
285	123696	rpl32_ndhF	IGS	SSC	G	T	G
286	123774	rpl32_ndhF	IGS	SSC	C	A	C
287	125372	ndhF	CDS	SSC	A	A	T
288	125677	ndhF	CDS	SSC	G	G	T
289	126055	Ψycf1	CDS	SSC	A	C	A
290	126080	Ψycf1	CDS	IRb	G	G	T
291	126259	Ψycf1	CDS	IRb	C	C	T
292	135482	trnV-GAC_Ψycf15	IGS	IRb	G	G	T
293	137475	Ψycf15_rps7	IGS	IRb	C	A	A
294	139665	ndhB	Intron	IRb	G	G	T
295	145030	ycf2	CDS	IRb	T	G	T
296	145912	ycf2	CDS	IRb	C	A	C
297	146950	ycf2	CDS	IRb	T	G	G
298	149966	rpl2	Intron	IRb	C	A	A
