# Supplementary material for: A comparative analysis of the complete chloroplast genomes of three Chrysanthemum boreale strains
Source: PeerJ. 2020 Jul 3;8:e9448. doi: 10.7717/peerj.9448 (PMC7337036; doi:10.7717/peerj.9448)
Supplement: Supplemental Information 9 [file peerj-08-9448-s009.xlsx]

## Sheet: Table S3
Table S4. Distribution of indels in the chlroplast genome of C. boreale.
No	Locus in strain 121002 (nt)	Position	Location	Region	121002	IT232531	IT301358
1	1684	psbA_trnK-UUU	IGS	LSC		AA	AA
2	1966	trnK-UUU	Intron	LSC	AGCTC	TTTTAGCTC	T
3	1990	trnK-UUU	Intron	LSC	A	A
4	1994	trnK-UUU	Intron	LSC		ATTATATT	T
5	2020	trnK-UUU	Intron	LSC			A
6	4745	trnK-UUU_rps16	IGS	LSC	A	A
7	5029	trnK-UUU_rps16	IGS	LSC	GGATTCTATCAAAAAA	GGATTCTATCAAAAAA
8	5441	rps16	Intron	LSC		CCCCC	CCCCCC
9	5522	rps16	Intron	LSC	TAGAAT		TAGAAT
10	5659	rps16	Intron	LSC		TATAATAATAAT
11	8321	psbI_trnS-GCU	IGS	LSC		T
12	8791	trnS-GCU_trnC-GCA	IGS	LSC			TTTATTTATAGGCAACATACT
13	9782	trnC-GCA_petN	IGS	LSC		A	A
14	10235	petN_psbM	IGS	LSC	ATAT
15	10479	petN_psbM	IGS	LSC		A	A
16	10518	petN_psbM	IGS	LSC		TTCAGAA
17	10667	psbM_trnD-GUC	IGS	LSC	T		TT
18	11223	psbM_trnD-GUC	IGS	LSC			AA
19	12312	trnE-UUC_rpoB	IGS	LSC		TAAATAA
20	12659	trnE-UUC_rpoB	IGS	LSC	T	CTTTT
21	22991	rpoC2	CDS	LSC	TTTTT		TTTTT
22	23095	rpoC2_rps2	IGS	LSC	AA		AAA
23	23216	rpoC2_rps2	IGS	LSC		T
24	23232	rpoC2_rps2	IGS	LSC		G
25	24947	atpI_atpH	IGS	LSC	T	T
26	25143	atpI_atpH	IGS	LSC	TTATA
27	27971	atpF_atpA	IGS	LSC	TTTTTTTTTT	TT
28	29574	atpA_trnR-UCU	IGS	LSC	T		TT
29	29790	trnR-UCU_trnT-GGU	IGS	LSC		A	A
30	30842	trnR-UCU_trnT-GGU	IGS	LSC	TAAAGAATTTAAGA
31	31000	trnT-GGU_psbD	IGS	LSC	TATAT		TATATT
32	31526	trnT-GGU_psbD	IGS	LSC	TA		TA
33	31679	trnT-GGU_psbD	IGS	LSC		ATTGTAT
34	34681	psbC_trnS_UGA	IGS	LSC	TT		T
35	35548	psbZ_trnG_UCC	IGS	LSC	A
36	41392	psaA_ycf3	IGS	LSC	CCAAAAACT		CTAAAAACT
37	41613	psaA_ycf3	IGS	LSC	TT
38	41813	psaA_ycf3	IGS	LSC		A
39	41833	psaA_ycf3	IGS	LSC			AT
40	43657	ycf3	Intron	LSC		TT
41	44204	ycf3_trnS-GGA	IGS	LSC	T
42	44272	ycf3_trnS-GGA	IGS	LSC		CTATTT
43	44488	ycf3_trnS-GGA	IGS	LSC	AATGTT
44	45869	rps4_trnT-UGU	IGS	LSC			CGTTAT
45	45893	rps4_trnT-UGU	IGS	LSC		ATATAGAAAAAGAAAA	ATATAGAAAAAGAAAA
46	46154	trnT-UGU_trnL-UAA	IGS	LSC		G
47	46219	trnT-UGU_trnL-UAA	IGS	LSC		TTATTTA	TT
48	46313	trnT-UGU_trnL-UAA	IGS	LSC		AAAAA	AA
49	46788	trnL-UAA	Intron	LSC		A
50	46889	trnL-UAA	Intron	LSC	G	G
51	46933	trnL-UAA	Intron	LSC	AATC		AATC
52	47701	trnF-GAA_ndhJ	IGS	LSC		ATACATACAATACATACAA	ATACATACAA
53	50209	ndhC_trnV-UAC	IGS	LSC		T	TTT
54	50252	ndhC_trnV-UAC	IGS	LSC			TCTATATTAGTTATAGTTAAGTTATT
55	50328	ndhC_trnV-UAC	IGS	LSC			ATATT
56	51018	ndhC_trnV-UAC	IGS	LSC			T
57	51030	ndhC_trnV-UAC	IGS	LSC		GAATAT
58	54398	atpB_rbcL	IGS	LSC	TTTT		TTTTT
59	58296	accD_psaI	IGS	LSC			TT
60	58573	accD_psaI	IGS	LSC			AATAAT
61	58605	accD_psaI	IGS	LSC	ATATA
62	59179	psaI_ycf4	IGS	LSC		A	A
63	59882	ycf4_cemA	IGS	LSC	TT	TTA
64	62077	petA_psbJ	IGS	LSC	TTT		TTT
65	63899	psbE_petL	IGS	LSC	TAAGGAATTGGTTAGTTGTCCAGTAACAAGTAAGAATAGGAAATTTGATTCGAT	TAAGGAATTGGTTAGTTGTCCAGTAACAAGTAAGAATAGGAAATTTGATTCGAT
66	64154	psbE_petL	IGS	LSC	ATTAT	ATTATATTATCCTATATATCCTATATATATATTTAT
67	64173	psbE_petL	IGS	LSC	TATTAT	ATTAT
68	64369	psbE_petL	IGS	LSC			TT
69	64805	petL_petG	IGS	LSC			TCAT
70	66316	psaJ_rpl33	IGS	LSC	TCCT	TCCT
71	67182	rps18_rpl20	IGS	LSC	AA
72	67276	rps18_rpl20	IGS	LSC			AT
73	69285	clpP	Intron	LSC		T	TTT
74	72970	psbT_psbN	IGS	LSC			A
75	73810	petB	Intron	LSC	A		A
76	75106	petB_petD	IGS	LSC		GAAAAT
77	79215	rps8_rpl14	IGS	LSC	TT		TTTTT
78	79718	rpl14_rpl16	IGS	LSC	TTTT		AT
79	81326	rpl16_rps3	IGS	LSC	AAAATA	AAAATA
80	81341	rpl16_rps3	IGS	LSC	TTTCTCTTT	TTTCTCTTT
81	82585	rpl22_rps19	IGS	LSC	TATA
82	97446	rps7_ycf15	IGS	IRa	CAAGGA		CAAGGA
83	106529	trnR-ACG_trnN-GUU	IGS	IRa		C
84	106548	trnR-ACG_trnN-GUU	IGS	IRa	T
85	107980	ycf1	CDS	SSC			GAA
86	110942	ycf1_rps15	IGS	SSC		CATACTTAA	CATACTTAA
87	115361	ndhA	Intron	SSC		AA
88	115528	ndhA	Intron	SSC	AA		AA
89	115589	ndhA	Intron	SSC		TAAATAA
90	115644	ndhA	Intron	SSC		TATCTCTATTTATCCTAC	TATCTCTATTTATCCTAC
91	116975	ndhI_ndhG	IGS	SSC	GATATATT
92	117908	ndhG_ndhE	IGS	SSC		CCTTTATT	CCTTTATT
93	118422	ndhE_psaC	IGS	SSC	A		A
94	118830	psaC_ndhD	IGS	SSC			A
95	118842	psaC_ndhD	IGS	SSC	T
96	121575	ccsA_trnL-UAG	IGS	SSC			A
97	121846	trnL-UAG_rpl32	IGS	SSC		AA	AAA
98	122100	trnL-UAG_rpl32	IGS	SSC	GTACATTT
99	122153	trnL-UAG_rpl32	IGS	SSC		TATTGATTATT
100	122892	rpl32_ndhF	IGS	SSC		TT
101	123189	rpl32_ndhF	IGS	SSC	AA		AAA
102	123555	rpl32_ndhF	IGS	SSC			T
103	126050	Ψycf1	CDS	SSC	TA		TA
104	127291	trnN-GUU_trnR-ACG	IGS	IRb	A
105	127306	trnN-GUU_trnR-ACG	IGS	IRb		G
106	136379	ycf15_rps7	IGS	IRb	TCCTTG		TCCTTG
