# Supplementary material for: A comparative analysis of the complete chloroplast genomes of three Chrysanthemum boreale strains
Source: PeerJ. 2020 Jul 3;8:e9448. doi: 10.7717/peerj.9448 (PMC7337036; doi:10.7717/peerj.9448)
Supplement: Supplemental Information 12 — Sequences from three C. boreale strains and C. morifolium cv. Baekma were provided. [file peerj-08-9448-s012.txt]

>C. boreale strain 121002
TACCTGGTTGATCCTGCCAGTAGTCATATGCTTGTCTCAAAGATTAAGCCATGCATGTGT
AAGTATGAACAAATTCAGACTGTGAAACTGCGAATGGCTCATTAAATCAGTTATAGTTTG
TTTGATGGTATCTGCTACTCGGATAACCGTAGTAATTCTAGAGCTAATACGTGCAACAAA
CCCCGACTTCTGGAAGGGATGCATTTATTAGATAAAAGGTCGACGCGGGCTCTGCTCGTT
GCTGCGATGATTCATGATAACTCGACGGATCGCACGGCCTTTGTGCCGGCGACGCATCAT
TCAAATTTCTGCCCTATCAACTTTCGATGGTAGGATAGTGGCCTACTATGGTGGTGACGG
GTGACGGAGAATTAGGGTTCGATTCCGGAGAGGGAGCCTGAGAAACGGCTACCACATCCA
AGGAAGGCAGCAGGCGCGCAAATTACCCAATCCTGACACGGGGAGGTAGTGACAATAAAT
AACAATACCGGGCTCTATGAGTCTGGTAATTGGAATGAGTACAATCTAAATCCCTTAACG
AGGATCCATTGGAGGGCAAGTCTGGTGCCAGCAGCCGCGGTAATTCCAGCTCCAATAGCG
TATATTTAAGTTGTTGCAGTTAAAAAGCTCGTAGTTGGACTTTGGGTTGGGTCGGCCGGT
CCGCCTTTCGGTGTGCACCGGTTTACTCGTCCCTTCTGTCGGCGATGCGCTCCTGGCCTT
AATTGGCTGGGTCGTGCCTCCGGCGCTGTTACTTTGAAGAAATTAGAGTGCTCAAAGCAA
GCCTACGCTCTGTATACATTAGCATGGGATAACATCATAGGATTTCGGTCCTATTACGTT
GGCCTTCGGGATCGGAGTAATGATTAACAGGGACAGTCGGGGGCATTCGTATTTCATAGT
CAGAGGTGAAATTCTTGGATTTATGAAAGACGAACAACTGCGAAAGCATTTGCCAAGGAT
GTTTTCATTAATCAAGAACGAAAGTTGGGGGCTCGAAGACGATCAGATACCGTCCTAGTC
TCAACCATAAACGATGCCGACCAGGGATCAGCGGATGTTGCTTATAGGACTCCGCTGGCA
CCTTATGAGAAATCAAAGTTTTTGGGTTCCGGGGGGAGTATGGTCGCAAGGCTGAAACTT
AAAGGAATTGACGGAAGGGCACCACCAGGAGTGGAGCCTGCGGCTTAATTTGACTCAACA
CGGGGAAACTTACCAGGTCCAGACATAGTAAGGATTGACAGACTGAGAGCTCTTTCTTGA
TTCTATGGGTGGTGGTGCATGGCCGTTCTTAGTTGGTGGAGCGATTTGTCTGGTTAATTC
CGTTAACGAACGAGACCTCAGCCTGCTAACTAGCTATGTGGAGGTATCCCTCCACGGCCA
GCTTCTTAGAGGGACTATGGCCTTTTAGGCCACGGAAGTTTGAGGCAATAACAGGTCTGT
GATGCCCTTAGATGTTCTGGGCCGCACGCGCGCTACACTGATGTATTCAACGAGTATATA
GCCTTGGCCGACAGGCCCGGGAAATCTTTGAAATTTCATCGTGATGGGGATAGATCATTG
CAATTGTTGGTCTTAAACGAGGAATTCCTAGTAAGCGCGAGTCATCAGCTCGCGTTGACT
ACGTCCCTGCCCTTTGTACACACCGCCCGTCGCTCCTACCGATTGAATGGTCCGGTGAAG
TGTTAGGATCGCGGCGACGTGGGCGGTTCGCTGCCTGCGACGTCGCGAGAATTCCACTGA
ACCTTATCATTTAGAGGAAGGAGAAGTCGTAACAAGGTTTCCGTAGGTGAACCTGCGGAA
GGATCATTGTCGAACCCTGCAAAGCAGAACGACCCGTGAACACGTAAAAACAACCGAGTG
TTGAGAGGACCAAGCTCCTGTTTGATCCTCTCGACGCTTTGTCGATGCGCATTTACTCGA
GCCCTTTCGGACCTTGTGAATGTGTCATTGGCGCATTAACAACCCCCGGCACAACGTGTG
CCAAGGAAAACTAAACTCAAGAAGGCTCGTTTCATGATGCCCCCGTTCGCGGTGTGCTCA
TGGGATGTGGCTTCTTTATAATCACAAACGACTCTCGGCAACGGATATCTCGGCTCACGC
ATCGATGAAGAACGTAGCAAAATGCGATACTTGGTGTGAATTGCAGAATCCCGTGAACCA
TCGAGTTTTTGAACGCAAGTTGCGCCCGAAGCCTTTTGGCCGAGGGCACGTCTGCCTGGG
CGTCACGCATCGCGTCGCCCCCCACAATTCTCCGTAAAAGGAACATGTGTTTTGGGGGCG
GATATTGGTCTCCCGTGCTCATGGCGTGGTTGGCCGAAATAGGAGTCCTTTCGATGGACG
CACGAACTAGTGGTGGTCGTAAAAACCCTCGTCTTTTGTTTCGTGCTGTTGCTCGCAAGG
TAAACTCTTTAAAAACCCCAATGTGTCGTCTCTTGACGACGCTTCGACCGCGACCCCAGG
TCAGGCGGGACTACCCGCTGAGTTTAAGCATATCAATAAGCGGAGGAAAAGAAACTTACA
AGGATTCCCTTAGTAACGGCGAGCGAACCGGGAACAGCCCAGCTTGAAAATCGGGCGGCT
TCGCTGTCCGAATTGTAGTCTGGAGAAGCGTCCTCAGCGACGGACCGGGCCCAAGTCCCC
TGGAAGGGGGCGCCGGAGAGGGTGAGAGCCCCGTCGTGCCCGGACCCTGTCGCACCACGA
GGCGCTGTCTGCGAGTCGGGTTGTTTGGGAATGCAGCCCCAATAGGGCGGTAAATTCCGT
CCAAGGCTAAATACTGGCGTGAGACCGATAGCAAACAAGTACCGCGAGGGAAAGATGAAA
AGGACTTTGAAAAGAGAGTCAAAGAGTGCTTGAAATTGTCGGGAGGGAAGCGAATGGGGG
CCGGCGATGCGTCCCGGTCGGATGTGGAACGGCGTAAGCCGGTCCGCCGATCGACTCGGG
GCGTGGACCGGTGCGGATTGGTGCGGCGGCCAAAGCCCGGGCTGTTGATATGCCCGTGGA
GATGCCGTCGCGTCGATCGTGGTTGGCAGCGCGCGCCGTCACGGCGTGCTTCGGCACCTG
CGCGCTCCTGGCACCGGCCTGCGGGCACCCCATTCGGCCCGTCTTGAAACACGGACCAAG
GAGTCTGACATGTGTGCGAGTCAACGGGTGAGTAAACCCGCAAGGCGCAAGGAAGCTGAT
TGGCGGGATCCCCCTAGTGGGGTGCACCGCCGACCGACCTTGATCTTCTGAGAAGGGTTC
GAGTGTGAGCATGCCTGTCGGGACCCGAAAGATGGTGAACTATGCCTGAGCGGGGCGAAG
CCAGAGGAAACTCTGGTGGAGGCCCGCAGCGATACTGACGTGCAAATCGTTCGTCTGACT
TGGGTATAGGGGCGAAAGACTAATCGAACCGTCTAGTAGCTGGTTCCCTCCGAAGTTTCC
CTCAGGATAGCTGGAGCCCGGGTGCGAGTTCTATCGGGTAAAGCGAATGATTAGAGGCAT
CGGGGGCGCAACGCCCTCGACCTATTCTCAAACTTTAAATAGGTAGGACGGCGCGGCTGC
TTTGTTGAGCCGTGCCACGGAATCGAGAGCTCCAAGTGGGCCATTTTTGGTAAGCAGAAC
TGGCGATGCGGGATGAACCGGAAGCCGGGTTACGGTGCCAAACTGCGCGCTAACCTAGAA
CCCACAAAGGGTGTTGGTCGATTAAGACAGCAGGACGGTGGTCATGGAAGTCGAAATCCG
CTAAGGAGTGTGTAACAACTCACCTGCCGAATCAACTAGCCCCGAAAATGGATGGCGCTT
AAGCGCGCGACCTACACCCGGCCGTCGGGGCAAGAGCCAGGCCCCGATGAGTAGGAGGGC
GCGGCGGTCGCTGCAAAACCTTGGGCGTGAGCCTGGGCGGAGCGGCCGTCGGTGCGGATC
TTGGTGGTAGTAGCAAATATTCAAATGAGAACTTTGAAGGCCGAAGAGGGGAAAGGTTCC
ATGTGAACGGCACTTGCACATGGGTTAGTCGATCCTAAGAGACGGGGGAAGCCCGTCAGA
TAGCGCGTTTCGCGCGAGCTTCGAAAGGGAATCGGGTTAAAATTCCTGAACCGGGACGTG
GCGGCTGACGGCAACGTTAGGGAGTCCGGAGACGTCGGCTGGGGCCTCGGGAAGAGTTAT
CTTTTCTGTTTAACAGCCTGCCCACCCTGGAAACGACTCAGTCGGAGGTAGGGTCCAGCG
GCTGGAAGAGCACCGCACGTCGCGCGGTGTCCGGTGCGCCCCAGGCGGCCCTTGAAAATC
CGGAGGACCGAGTGCCTCCCACGCCCGGTCGTACTCATAACCGCATCAGGTCTCCAAGGT
GAACAGCCTCTGGTCGATGGAACAATGTAGGCAAGGGAAGTCGGCAAAATGGATCCGTAA
CCTCGGGAAAAGGATTGGCTCTGAGGGCTGGGCACGGGGGTCCCAGTTCCGAACCCGTCG
GCTGTCGGCGGACTGCTCGAGCTGCTCACGCGGCGAGAGCGGGTCGCCGCGTGCCGGCCG
GGGGACGGACTGGGAACGGCTCTTTCGGGGGCCTTCCCCGGGCGTCGAACAGCCAACTCA
GAACTGGTACGGACAAGGGGAATCCGACTGTTTAATTAAAACAAAGCATTGCGATGGTCC
CTGCGGATGCTAACGCAATGTGATTTCTGCCCAGTGCTCTGAATGTCAAAGTGAAGAAAT
TCAACCAAGCGCGGGTAAACGGCGGGAGTAACTATGACTCTCTTAAGGTAGCCAAATGCC
TCGTCATCTAATTAGTGACGCGCATGAATGGATTAACGAGATTCCCACTGTCCCTGTCTA
CTATCCAGCGAAACCACAGCCAAGGGAACGGGCTTGGCAGAATCAGCGGGGAAAGAAGAC
CCTGTTGAGCTTGACTCTAGTCCGACTTTGTGAAATGACTTGAGAGGTGTAGTATAAGTG
GGAGCCCTCGGGCGAAAGTGAAATACCACTACTTTTAACGTTATTTTACTTATTCCGTGA
ATCGGAAGCGGGGCACTGCCCCTCTTTTTGGACCCAAGGCTCGCTTCGGCGGGTCGATCC
GGGCGGAAGACATTGTCAGGTGGGGAGTTTGGCTGGGGCGGCACATCTGTTAAAAGATAA
CGCAGGTGTCCTAAGATGAGCTCAACGAGAACAGAAATCTCGTGTGGAACAGAAGGGTAA
AAGCTCGTTTGATTCTGATTTCCAGTACGAATACGAACCGTGAAAGCGTGGCCTAACGAT
CCTTTAGATCTTCGGAATTTGAAGCTAGAGGTGTCAGAAAAGTTACCACAGGGATAACTG
GCTTGTGGCAGCCAAGCGTTCATAGCGACGTTGCTTTTTGATCCTTCGATGTCGGCTCTT
CCTATCATTGTGAAGCAGAATTCACCAAGTGTTGGATTGTTCACCCACCAATAGGGAACG
TGAGCTGGGTTTAGACCGTCGTGAGACAGGTTAGTTTTACCCTACTGATGACAGTGTCGC
AATAGTAATTCAACCTAGTACGAGAGGAACCGTTGATTCACACAATTGGTCATCGCGCTT
GGTTGAAAAGCCAGTGGCGCGAAGCTACCGTGTGCTGGATTATGACTGAACGCCTCTAAG
TCAGAATCCGGGCTAGAAGCGACGCGTGTGCCCGCCGCCTGTTTGCCGACCAGCAGTAGG
GGCTTCGGCCCCCAAAGGCACGTGTCGTTGGCTAAGCCCGTGCGACGGATGAGTCGTTCG
GGCCGCCATGAAGTACAATTCCCATCAAGTGGCGGGTAGAATCCTTTGCAGACGACTTAA
ATACGCGACGGGGTATTGTAAGTGGCAGAGTGGCCTTGCTGCCACGATCCACTGAGATTC
AG
>C. boreale strain IT232531
TACCTGGTTGATCCTGCCAGTAGTCATATGCTTGTCTCAAAGATTAAGCCATGCATGTGT
AAGTATGAACAAATTCAGACTGTGAAACTGCGAATGGCTCATTAAATCAGTTATAGTTTG
TTTGATGGTATCTGCTACTCGGATAACCGTAGTAATTCTAGAGCTAATACGTGCAACAAA
CCCCGACTTCTGGAAGGGATGCATTTATTAGATAAAAGGTCGACGCGGGCTCTGCTCGTT
GCTGCGATGATTCATGATAACTCGACGGATCGCACGGCCTTTGTGCCGGCGACGCATCAT
TCAAATTTCTGCCCTATCAACTTTCGATGGTAGGATAGTGGCCTACTATGGTGGTGACGG
GTGACGGAGAATTAGGGTTCGATTCCGGAGAGGGAGCCTGAGAAACGGCTACCACATCCA
AGGAAGGCAGCAGGCGCGCAAATTACCCAATCCTGACACGGGGAGGTAGTGACAATAAAT
AACAATACCGGGCTCTATGAGTCTGGTAATTGGAATGAGTACAATCTAAATCCCTTAACG
AGGATCCATTGGAGGGCAAGTCTGGTGCCAGCAGCCGCGGTAATTCCAGCTCCAATAGCG
TATATTTAAGTTGTTGCAGTTAAAAAGCTCGTAGTTGGACTTTGGGTTGGGTCGGCCGGT
CCGCCTTTCGGTGTGCACCGGTTTACTCGTCCCTTCTGTCGGCGATGCGCTCCTGGCCTT
AATTGGCTGGGTCGTGCCTCCGGCGCTGTTACTTTGAAGAAATTAGAGTGCTCAAAGCAA
GCCTACGCTCTGTATACATTAGCATGGGATAACATCATAGGATTTCGGTCCTATTACGTT
GGCCTTCGGGATCGGAGTAATGATTAACAGGGACAGTCGGGGGCATTCGTATTTCATAGT
CAGAGGTGAAATTCTTGGATTTATGAAAGACGAACAACTGCGAAAGCATTTGCCAAGGAT
GTTTTCATTAATCAAGAACGAAAGTTGGGGGCTCGAAGACGATCAGATACCGTCCTAGTC
TCAACCATAAACGATGCCGACCAGGGATCAGCGGATGTTGCTTATAGGACTCCGCTGGCA
CCTTATGAGAAATCAAAGTTTTTGGGTTCCGGGGGGAGTATGGTCGCAAGGCTGAAACTT
AAAGGAATTGACGGAAGGGCACCACCAGGAGTGGAGCCTGCGGCTTAATTTGACTCAACA
CGGGGAAACTTACCAGGTCCAGACATAGTAAGGATTGACAGACTGAGAGCTCTTTCTTGA
TTCTATGGGTGGTGGTGCATGGCCGTTCTTAGTTGGTGGAGCGATTTGTCTGGTTAATTC
CGTTAACGAACGAGACCTCAGCCTGCTAACTAGCTATGTGGAGGTATCCCTCCACGGCCA
GCTTCTTAGAGGGACTATGGCCTTTTAGGCCACGGAAGTTTGAGGCAATAACAGGTCTGT
GATGCCCTTAGATGTTCTGGGCCGCACGCGCGCTACACTGATGTATTCAACGAGTATATA
GCCTTGGCCGACAGGCCCGGGAAATCTTTGAAATTTCATCGTGATGGGGATAGATCATTG
CAATTGTTGGTCTTAAACGAGGAATTCCTAGTAAGCGCGAGTCATCAGCTCGCGTTGACT
ACGTCCCTGCCCTTTGTACACACCGCCCGTCGCTCCTACCGATTGAATGGTCCGGTGAAG
TGTTAGGATCGCGGCGACGTGGGCGGTTCGCTGCCTGCGACGTCGCGAGAATTCCACTGA
ACCTTATCATTTAGAGGAAGGAGAAGTCGTAACAAGGTTTCCGTAGGTGAACCTGCGGAA
GGATCATTGTCGAACCCTGCAAAGCAGAACGACCCGTGAACACGTAAAAACAACCGAGTG
TTGAGAGGACCAAGCTCCTGTTTGATCCTCTCGACGCTTTGTCGATGCGCATTTACTCGA
GCCCTTTCGGACCTTGTGAATGTGTCATCGGCGCATTAACAACCCCCGGCACAACGTGTG
CCAAGGAAAACTAAACTCAAGAAGGCTCGTTTCATGATGCCCCCGTTCGCGGTGTGCTCA
TGGGATGTGGCTTCTTTATAATCACAAACGACTCTCGGCAACGGATATCTCGGCTCACGC
ATCGATGAAGAACGTAGCAAAATGCGATACTTGGTGTGAATTGCAGAATCCCGTGAACCA
TCGAGTTTTTGAACGCAAGTTGCGCCCGAAGCCTTTTGGCCGAGGGCACGTCTGCCTGGG
CGTCACGCATCGCGTCGCCCCCCCCACAATTCTCTGTAAAGGGAACATGTGTTTTGGGGG
CGGATATTGGTCTCCCGTGCTCATGGCGTGGTTGGCCGAAATAGGAGTCCTTTCGATGGA
CGCACGAACTAGTGGTGGTCGTAAAAACCCTCGTCTTTTGTTTCGTGCTGTTGCTCGCAA
GGTAAACTCTTTAAAAACCCCAATGTGTCGTCTCTTGACGACGCTTCGACCGCGACCCCA
GGTCAGGCGGGACTACCCGCTGAGTTTAAGCATATCAATAAGCGGAGGAAAAGAAACTTA
CAAGGATTCCCTTAGTAACGGCGAGCGAACCGGGAACAGCCCAGCTTGAAAATCGGGCGG
CTTCGCTGTCCGAATTGTAGTCTGGAGAAGCGTCCTCAGCGACGGACCGGGCCCAAGTCC
CCTGGAAGGGGGCGCCGGAGAGGGTGAGAGCCCCGTCGTGCCCGGACCCTGTCGCACCAC
GAGGCGCTGTCTGCGAGTCGGGTTGTTTGGGAATGCAGCCCCAATAGGGCGGTAAATTCC
GTCCAAGGCTAAATACTGGCGTGAGACCGATAGCAAACAAGTACCGCGAGGGAAAGATGA
AAAGGACTTTGAAAAGAGAGTCAAAGAGTGCTTGAAATTGTCGGGAGGGAAGCGAATGGG
GGCCGGCGATGCGTCCCGGTCGGATGTGGAACGGCGTAAGCCGGTCCGCCGATCGACTCG
GGGCGTGGACCGGTGCGGATTGGTGCGGCGGCCAAAGCCCGGGCTGTTGATATGCCCGTG
GAGATGCCGTCGCGTCGATCGTGGTTGGCAGCGCGCGCCGTCACGGCGTGCTTCGGCACC
TGCGCGCTCCTGGCACCGGCCTGCGGGCACCCCATTCGGCCCGTCTTGAAACACGGACCA
AGGAGTCTGACATGTGTGCGAGTCAACGGGTGAGTAAACCCGCAAGGCGCAAGGAAGCTG
ATTGGCGGGATCCCCCTAGTGGGGTGCACCGCCGACCGACCTTGATCTTCTGAGAAGGGT
TCGAGTGTGAGCATGCCTGTCGGGACCCGAAAGATGGTGAACTATGCCTGAGCGGGGCGA
AGCCAGAGGAAACTCTGGTGGAGGCCCGCAGCGATACTGACGTGCAAATCGTTCGTCTGA
CTTGGGTATAGGGGCGAAAGACTAATCGAACCGTCTAGTAGCTGGTTCCCTCCGAAGTTT
CCCTCAGGATAGCTGGAGCCCGGGTGCGAGTTCTATCGGGTAAAGCGAATGATTAGAGGC
ATCGGGGGCGCAACGCCCTCGACCTATTCTCAAACTTTAAATAGGTAGGACGGCGCGGCT
GCTTTGTTGAGCCGTGCCACGGAATCGAGAGCTCCAAGTGGGCCATTTTTGGTAAGCAGA
ACTGGCGATGCGGGATGAACCGGAAGCCGGGTTACGGTGCCAAACTGCGCGCTAACCTAG
AACCCACAAAGGGTGTTGGTCGATTAAGACAGCAGGACGGTGGTCATGGAAGTCGAAATC
CGCTAAGGAGTGTGTAACAACTCACCTGCCGAATCAACTAGCCCCGAAAATGGATGGCGC
TTAAGCGCGCGACCTACACCCGGCCGTCGGGGCAAGAGCCAGGCCCCGATGAGTAGGAGG
GCGCGGCGGTCGCTGCAAAACCTTGGGCGTGAGCCTGGGCGGAGCGGCCGTCGGTGCGGA
TCTTGGTGGTAGTAGCAAATATTCAAATGAGAACTTTGAAGGCCGAAGAGGGGAAAGGTT
CCATGTGAACGGCACTTGCACATGGGTTAGTCGATCCTAAGAGACGGGGGAAGCCCGTCA
GATAGCGCGTTTCGCGCGAGCTTCGAAAGGGAATCGGGTTAAAATTCCTGAACCGGGACG
TGGCGGCTGACGGCAACGTTAGGGAGTCCGGAGACGTCGGCTGGGGCCTCGGGAAGAGTT
ATCTTTTCTGTTTAACAGCCTGCCCACCCTGGAAACGACTCAGTCGGAGGTAGGGTCCAG
CGGCTGGAAGAGCACCGCACGTCGCGCGGTGTCCGGTGCGCCCCAGGCGGCCCTTGAAAA
TCCGGAGGACCGAGTGCCTCCCACGCCCGGTCGTACTCATAACCGCATCAGGTCTCCAAG
GTGAACAGCCTCTGGTCGATGGAACAATGTAGGCAAGGGAAGTCGGCAAAATGGATCCGT
AACCTCGGGAAAAGGATTGGCTCTGAGGGCTGGGCACGGGGGTCCCAGTTCCGAACCCGT
CGGCTGTCGGCGGACTGCTCGAGCTGCTCACGCGGCGAGAGCGGGTCGCCGCGTGCCGGC
CGGGGGACGGACTGGGAACGGCTCTTTCGGGGGCCTTCCCCGGGCGTCGAACAGCCAACT
CAGAACTGGTACGGACAAGGGGAATCCGACTGTTTAATTAAAACAAAGCATTGCGATGGT
CCCTGCGGATGCTAACGCAATGTGATTTCTGCCCAGTGCTCTGAATGTCAAAGTGAAGAA
ATTCAACCAAGCGCGGGTAAACGGCGGGAGTAACTATGACTCTCTTAAGGTAGCCAAATG
CCTCGTCATCTAATTAGTGACGCGCATGAATGGATTAACGAGATTCCCACTGTCCCTGTC
TACTATCCAGCGAAACCACAGCCAAGGGAACGGGCTTGGCAGAATCAGCGGGGAAAGAAG
ACCCTGTTGAGCTTGACTCTAGTCCGACTTTGTGAAATGACTTGAGAGGTGTAGTATAAG
TGGGAGCCCTCGGGCGAAAGTGAAATACCACTACTTTTAACGTTATTTTACTTATTCCGT
GAATCGGAAGCGGGGCACTGCCCCTCTTTTTGGACCCAAGGCTCGCTTCGGCGGGTCGAT
CCGGGCGGAAGACATTGTCAGGTGGGGAGTTTGGCTGGGGCGGCACATCTGTTAAAAGAT
AACGCAGGTGTCCTAAGATGAGCTCAACGAGAACAGAAATCTCGTGTGGAACAGAAGGGT
AAAAGCTCGTTTGATTCTGATTTCCAGTACGAATACGAACCGTGAAAGCGTGGCCTAACG
ATCCTTTAGATCTTCGGAATTTGAAGCTAGAGGTGTCAGAAAAGTTACCACAGGGATAAC
TGGCTTGTGGCAGCCAAGCGTTCATAGCGACGTTGCTTTTTGATCCTTCGATGTCGGCTC
TTCCTATCATTGTGAAGCAGAATTCACCAAGTGTTGGATTGTTCACCCACCAATAGGGAA
CGTGAGCTGGGTTTAGACCGTCGTGAGACAGGTTAGTTTTACCCTACTGATGACAGTGTC
GCAATAGTAATTCAACCTAGTACGAGAGGAACCGTTGATTCACACAATTGGTCATCGCGC
TTGGTTGAAAAGCCAGTGGCGCGAAGCTACCGTGTGCTGGATTATGACTGAACGCCTCTA
AGTCAGAATCCGGGCTAGAAGCGACGCGTGTGCCCGCCGCCTGTTTGCCGACCAGCAGTA
GGGGCTTCGGCCCCCAAAGGCACGTGTCGTTGGCTAAGCCCGTGCGACGGATGAGTCGTT
CGGGCCGCCATGAAGTACAATTCCCATCAAGTGGCGGGTAGAATCCTTTGCAGACGACTT
AAATACGCGACGGGGTATTGTAAGTGGCAGAGTGGCCTTGCTGCCACGATCCACTGAGAT
TCAG
>C. boreale strain IT301358
TACCTGGTTGATCCTGCCAGTAGTCATATGCTTGTCTCAAAGATTAAGCCATGCATGTGT
AAGTATGAACAAATTCAGACTGTGAAACTGCGAATGGCTCATTAAATCAGTTATAGTTTG
TTTGATGGTATCTGCTACTCGGATAACCGTAGTAATTCTAGAGCTAATACGTGCAACAAA
CCCCGACTTCTGGAAGGGATGCATTTATTAGATAAAAGGTCGACGCGGGCTCTGCTCGTT
GCTGCGATGATTCATGATAACTCGACGGATCGCACGGCCTTTGTGCCGGCGACGCATCAT
TCAAATTTCTGCCCTATCAACTTTCGATGGTAGGATAGTGGCCTACTATGGTGGTGACGG
GTGACGGAGAATTAGGGTTCGATTCCGGAGAGGGAGCCTGAGAAACGGCTACCACATCCA
AGGAAGGCAGCAGGCGCGCAAATTACCCAATCCTGACACGGGGAGGTAGTGACAATAAAT
AACAATACCGGGCTCTATGAGTCTGGTAATTGGAATGAGTACAATCTAAATCCCTTAACG
AGGATCCATTGGAGGGCAAGTCTGGTGCCAGCAGCCGCGGTAATTCCAGCTCCAATAGCG
TATATTTAAGTTGTTGCAGTTAAAAAGCTCGTAGTTGGACTTTGGGTTGGGTCGGCCGGT
CCGCCTTTCGGTGTGCACCGGTTTACTCGTCCCTTCTGTCGGCGATGCGCTCCTGGCCTT
AATTGGCTGGGTCGTGCCTCCGGCGCTGTTACTTTGAAGAAATTAGAGTGCTCAAAGCAA
GCCTACGCTCTGTATACATTAGCATGGGATAACATCATAGGATTTCGGTCCTATTACGTT
GGCCTTCGGGATCGGAGTAATGATTAACAGGGACAGTCGGGGGCATTCGTATTTCATAGT
CAGAGGTGAAATTCTTGGATTTATGAAAGACGAACAACTGCGAAAGCATTTGCCAAGGAT
GTTTTCATTAATCAAGAACGAAAGTTGGGGGCTCGAAGACGATCAGATACCGTCCTAGTC
TCAACCATAAACGATGCCGACCAGGGATCAGCGGATGTTGCTTATAGGACTCCGCTGGCA
CCTTATGAGAAATCAAAGTTTTTGGGTTCCGGGGGGAGTATGGTCGCAAGGCTGAAACTT
AAAGGAATTGACGGAAGGGCACCACCAGGAGTGGAGCCTGCGGCTTAATTTGACTCAACA
CGGGGAAACTTACCAGGTCCAGACATAGTAAGGATTGACAGACTGAGAGCTCTTTCTTGA
TTCTATGGGTGGTGGTGCATGGCCGTTCTTAGTTGGTGGAGCGATTTGTCTGGTTAATTC
CGTTAACGAACGAGACCTCAGCCTGCTAACTAGCTATGTGGAGGTATCCCTCCACGGCCA
GCTTCTTAGAGGGACTATGGCCTTTTAGGCCACGGAAGTTTGAGGCAATAACAGGTCTGT
GATGCCCTTAGATGTTCTGGGCCGCACGCGCGCTACACTGATGTATTCAACGAGTATATA
GCCTTGGCCGACAGGCCCGGGAAATCTTTGAAATTTCATCGTGATGGGGATAGATCATTG
CAATTGTTGGTCTTAAACGAGGAATTCCTAGTAAGCGCGAGTCATCAGCTCGCGTTGACT
ACGTCCCTGCCCTTTGTACACACCGCCCGTCGCTCCTACCGATTGAATGGTCCGGTGAAG
TGTTAGGATCGCGGCGACGTGGGCGGTTCGCTGCCTGCGACGTCGCGAGAATTCCACTGA
ACCTTATCATTTAGAGGAAGGAGAAGTCGTAACAAGGTTTCCGTAGGTGAACCTGCGGAA
GGATCATTGTCGAACCCTGCAAAGCAGAACGACCCGTGAACACGTAAAAACAACCGAGTG
TTGAGAGGACCAAGCTCCTGTTTGATCCTCTCGACGCTTTGTCGATGCGCATTTACTCGA
GTCCTTTCGGACCTTGTGAATGTGTCATTGGCGCATTAACAACCCCCGGCACAACGTGTG
CCAAGGAAAACTAAACTCAAGAAGGCTCGTTTCATGATGCCCCCGTTCGCGGTGTGCTCA
TGGGATGTGGCTTCTTTATAATCACAAACGACTCTCGGCAACGGATATCTCGGCTCACGC
ATCGATGAAGAACGTAGCAAAATGCGATACTTGGTGTGAATTGCAGAATCCCGTGAACCA
TCGAGTTTTTGAACGCAAGTTGCGCCCGAAGCCTTTTGGCCGAGGGCACGTCTGCCTGGG
CGTCACGCATCGCGTCGCCCCCCACAATTCTTCGTAAAGGGAACGTGTGTTTTGGGGGCG
GATATTGGTCTCCCGTGCTCATGGCGTGGTTGGCCGAAATAGGAGTCCTTTCGATGGACG
CACGAACTAGTGGTGGTCGTAAAAACCCTCGTCTTTTGTTTCGTGCTGTTGCTCGCAAGG
TAAACTCTTTAAAAACCCCAATGTGTCGTCTCTTGACGACGCTTCGACCGCGACCCCAGG
TCAGGCGGGACTACCCGCTGAGTTTAAGCATATCAATAAGCGGAGGAAAAGAAACTTACA
AGGATTCCCTTAGTAACGGCGAGCGAACCGGGAACAGCCCAGCTTGAAAATCGGGCGGCT
TCGCTGTCCGAATTGTAGTCTGGAGAAGCGTCCTCAGCGACGGACCGGGCCCAAGTCCCC
TGGAAGGGGGCGCCGGAGAGGGTGAGAGCCCCGTCGTGCCCGGACCCTGTCGCACCACGA
GGCGCTGTCTGCGAGTCGGGTTGTTTGGGAATGCAGCCCCAATAGGGCGGTAAATTCCGT
CCAAGGCTAAATACTGGCGTGAGACCGATAGCAAACAAGTACCGCGAGGGAAAGATGAAA
AGGACTTTGAAAAGAGAGTCAAAGAGTGCTTGAAATTGTCGGGAGGGAAGCGAATGGGGG
CCGGCGATGCGTCCCGGTCGGATGTGGAACGGCGTAAGCCGGTCCGCCGATCGACTCGGG
GCGTGGACCGGTGCGGATTGGTGCGGCGGCCAAAGCCCGGGCTGTTGATATGCCCGTGGA
GATGCCGTCGCGTCGATCGTGGTTGGCAGCGCGCGCCGTCACGGCGTGCTTCGGCACCTG
CGCGCTCCTGGCACCGGCCTGCGGGCACCCCATTCGGCCCGTCTTGAAACACGGACCAAG
GAGTCTGACATGTGTGCGAGTCAACGGGTGAGTAAACCCGCAAGGCGCAAGGAAGCTGAT
TGGCGGGATCCCCCTAGTGGGGTGCACCGCCGACCGACCTTGATCTTCTGAGAAGGGTTC
GAGTGTGAGCATGCCTGTCGGGACCCGAAAGATGGTGAACTATGCCTGAGCGGGGCGAAG
CCAGAGGAAACTCTGGTGGAGGCCCGCAGCGATACTGACGTGCAAATCGTTCGTCTGACT
TGGGTATAGGGGCGAAAGACTAATCGAACCGTCTAGTAGCTGGTTCCCTCCGAAGTTTCC
CTCAGGATAGCTGGAGCCCGGGTGCGAGTTCTATCGGGTAAAGCGAATGATTAGAGGCAT
CGGGGGCGCAACGCCCTCGACCTATTCTCAAACTTTAAATAGGTAGGACGGCGCGGCTGC
TTTGTTGAGCCGTGCCACGGAATCGAGAGCTCCAAGTGGGCCATTTTTGGTAAGCAGAAC
TGGCGATGCGGGATGAACCGGAAGCCGGGTTACGGTGCCAAACTGCGCGCTAACCTAGAA
CCCACAAAGGGTGTTGGTCGATTAAGACAGCAGGACGGTGGTCATGGAAGTCGAAATCCG
CTAAGGAGTGTGTAACAACTCACCTGCCGAATCAACTAGCCCCGAAAATGGATGGCGCTT
AAGCGCGCGACCTACACCCGGCCGTCGGGGCAAGAGCCAGGCCCCGATGAGTAGGAGGGC
GCGGCGGTCGCTGCAAAACCTTGGGCGTGAGCCTGGGCGGAGCGGCCGTCGGTGCGGATC
TTGGTGGTAGTAGCAAATATTCAAATGAGAACTTTGAAGGCCGAAGAGGGGAAAGGTTCC
ATGTGAACGGCACTTGCACATGGGTTAGTCGATCCTAAGAGACGGGGGAAGCCCGTCAGA
TAGCGCGTTTCGCGCGAGCTTCGAAAGGGAATCGGGTTAAAATTCCTGAACCGGGACGTG
GCGGCTGACGGCAACGTTAGGGAGTCCGGAGACGTCGGCTGGGGCCTCGGGAAGAGTTAT
CTTTTCTGTTTAACAGCCTGCCCACCCTGGAAACGACTCAGTCGGAGGTAGGGTCCAGCG
GCTGGAAGAGCACCGCACGTCGCGCGGTGTCCGGTGCGCCCCAGGCGGCCCTTGAAAATC
CGGAGGACCGAGTGCCTCCCACGCCCGGTCGTACTCATAACCGCATCAGGTCTCCAAGGT
GAACAGCCTCTGGTCGATGGAACAATGTAGGCAAGGGAAGTCGGCAAAATGGATCCGTAA
CCTCGGGAAAAGGATTGGCTCTGAGGGCTGGGCACGGGGGTCCCAGTTCCGAACCCGTCG
GCTGTCGGCGGACTGCTCGAGCTGCTCACGCGGCGAGAGCGGGTCGCCGCGTGCCGGCCG
GGGGACGGACTGGGAACGGCTCTTTCGGGGGCCTTCCCCGGGCGTCGAACAGCCAACTCA
GAACTGGTACGGACAAGGGGAATCCGACTGTTTAATTAAAACAAAGCATTGCGATGGTCC
CTGCGGATGCTAACGCAATGTGATTTCTGCCCAGTGCTCTGAATGTCAAAGTGAAGAAAT
TCAACCAAGCGCGGGTAAACGGCGGGAGTAACTATGACTCTCTTAAGGTAGCCAAATGCC
TCGTCATCTAATTAGTGACGCGCATGAATGGATTAACGAGATTCCCACTGTCCCTGTCTA
CTATCCAGCGAAACCACAGCCAAGGGAACGGGCTTGGCAGAATCAGCGGGGAAAGAAGAC
CCTGTTGAGCTTGACTCTAGTCCGACTTTGTGAAATGACTTGAGAGGTGTAGTATAAGTG
GGAGCCCTCGGGCGAAAGTGAAATACCACTACTTTTAACGTTATTTTACTTATTCCGTGA
ATCGGAAGCGGGGCACTGCCCCTCTTTTTGGACCCAAGGCTCGCTTCGGCGGGTCGATCC
GGGCGGAAGACATTGTCAGGTGGGGAGTTTGGCTGGGGCGGCACATCTGTTAAAAGATAA
CGCAGGTGTCCTAAGATGAGCTCAACGAGAACAGAAATCTCGTGTGGAACAGAAGGGTAA
AAGCTCGTTTGATTCTGATTTCCAGTACGAATACGAACCGTGAAAGCGTGGCCTAACGAT
CCTTTAGATCTTCGGAATTTGAAGCTAGAGGTGTCAGAAAAGTTACCACAGGGATAACTG
GCTTGTGGCAGCCAAGCGTTCATAGCGACGTTGCTTTTTGATCCTTCGATGTCGGCTCTT
CCTATCATTGTGAAGCAGAATTCACCAAGTGTTGGATTGTTCACCCACCAATAGGGAACG
TGAGCTGGGTTTAGACCGTCGTGAGACAGGTTAGTTTTACCCTACTGATGACAGTGTCGC
AATAGTAATTCAACCTAGTACGAGAGGAACCGTTGATTCACACAATTGGTCATCGCGCTT
GGTTGAAAAGCCAGTGGCGCGAAGCTACCGTGTGCTGGATTATGACTGAACGCCTCTAAG
TCAGAATCCGGGCTAGAAGCGACGCGTGTGCCCGCCGCCTGTTTGCCGACCAGCAGTAGG
GGCTTCGGCCCCCAAAGGCACGTGTCGTTGGCTAAGCCCGTGCGACGGATGAGTCGTTCG
GGCCGCCATGAAGTACAATTCCCATCAAGTGGCGGGTAGAATCCTTTGCAGACGACTTAA
ATACGCGACGGGGTATTGTAAGTGGCAGAGTGGCCTTGCTGCCACGATCCACTGAGATTC
AG
>C. morifolium cv. Baekma
TACCTGGTTGATCCTGCCAGTAGTCATATGCTTGTCTCAAAGATTAAGCCATGCATGTGT
AAGTATGAACAAATTCAGACTGTGAAACTGCGAATGGCTCATTAAATCAGTTATAGTTTG
TTTGATGGTATCTGCTACTCGGATAACCGTAGTAATTCTAGAGCTAATACGTGCAACAAA
CCCCGACTTCTGGAAGGGATGCATTTATTAGATAAAAGGTCGACGCGGGCTCTGCTCGTT
GCTGCGATGATTCATGATAACTCGACGGATCGCACGGCCTTTGTGCCGGCGACGCATCAT
TCAAATTTCTGCCCTATCAACTTTCGATGGTAGGATAGTGGCCTACTATGGTGGTGACGG
GTGACGGAGAATTAGGGTTCGATTCCGGAGAGGGAGCCTGAGAAACGGCTACCACATCCA
AGGAAGGCAGCAGGCGCGCAAATTACCCAATCCTGACACGGGGAGGTAGTGACAATAAAT
AACAATACCGGGCTCTATGAGTCTGGTAATTGGAATGAGTACAATCTAAATCCCTTAACG
AGGATCCATTGGAGGGCAAGTCTGGTGCCAGCAGCCGCGGTAATTCCAGCTCCAATAGCG
TATATTTAAGTTGTTGCAGTTAAAAAGCTCGTAGTTGGACTTTGGGTTGGGTCGGCCGGT
CCGCCTTTCGGTGTGCACCGGTTTACTCGTCCCTTCTGTCGGCGATGCGCTCCTGGCCTT
AATTGGCTGGGTCGTGCCTCCGGCGCTGTTACTTTGAAGAAATTAGAGTGCTCAAAGCAA
GCCTACGCTCTGTATACATTAGCATGGGATAACATCATAGGATTTCGGTCCTATTACGTT
GGCCTTCGGGATCGGAGTAATGATTAACAGGGACAGTCGGGGGCATTCGTATTTCATAGT
CAGAGGTGAAATTCTTGGATTTATGAAAGACGAACAACTGCGAAAGCATTTGCCAAGGAT
GTTTTCATTAATCAAGAACGAAAGTTGGGGGCTCGAAGACGATCAGATACCGTCCTAGTC
TCAACCATAAACGATGCCGACCAGGGATCAGCGGATGTTGCTTATAGGACTCCGCTGGCA
CCTTATGAGAAATCAAAGTTTTTGGGTTCCGGGGGGAGTATGGTCGCAAGGCTGAAACTT
AAAGGAATTGACGGAAGGGCACCACCAGGAGTGGAGCCTGCGGCTTAATTTGACTCAACA
CGGGGAAACTTACCAGGTCCAGACATAGTAAGGATTGACAGACTGAGAGCTCTTTCTTGA
TTCTATGGGTGGTGGTGCATGGCCGTTCTTAGTTGGTGGAGCGATTTGTCTGGTTAATTC
CGTTAACGAACGAGACCTCAGCCTGCTAACTAGCTATGTGGAGGTATCCCTCCACGGCCA
GCTTCTTAGAGGGACTATGGCCTTTTAGGCCACGGAAGTTTGAGGCAATAACAGGTCTGT
GATGCCCTTAGATGTTCTGGGCCGCACGCGCGCTACACTGATGTATTCAACGAGTATATA
GCCTTGGCCGACAGGCCCGGGAAATCTTTGAAATTTCATCGTGATGGGGATAGATCATTG
CAATTGTTGGTCTTAAACGAGGAATTCCTAGTAAGCGCGAGTCATCAGCTCGCGTTGACT
ACGTCCCTGCCCTTTGTACACACCGCCCGTCGCTCCTACCGATTGAATGGTCCGGTGAAG
TGTTAGGATCGCGGCGACGTGGGCGGTTCGCTGCCTGCGACGTCGCGAGAATTCCACTGA
ACCTTATCATTTAGAGGAAGGAGAAGTCGTAACAAGGTTTCCGTAGGTGAACCTGCGGAA
GGATCATTGTCGAACCCTGCAAAGCAGAACGACCCGTGAACACGTAAAAACAACCGAGTG
CTGAGAGGACCAAGCTCCTGTTTGATCCTCTCGACGCTTTGTCGATGCGCATTTACTCGA
GTCCTTTCGGACCTTGTGAATGTGTCATTGGCGCATTAACAACCCCCGGCACAACGTGTG
CCAAGGAAAACTAAACTCAAGAAGGCTCGTTTCATGATGCCCCCGTTCGCGGTGTGCTCA
TGGGATGTGGCTTCTTTATAATCACAAACGACTCTCGGCAACGGATATCTCGGCTCACGC
ATCGATGAAGAACGTAGCAAAATGCGATACTTGGTGTGAATTGCAGAATCCCGTGAACCA
TCGAGTTTTTGAACGCAAGTTGCGCCCGAAGCCTTTTGGCCGAGGGCACGTCTGCCTGGG
CGTCACGCATCGCGTCGCCCCCCACAATTCTCCGTAAAGGGAACATGTGTTTTGGGGGCG
GATATTGGTCTCCCGTGCTCATGGCGTGGTTGGCCGAAATAGGAGTCCTTTCGATGGACG
CACGAACTAGTGGTGGTCGTAAAAACCCTCGTCTTTTGTTTCGTGCTGTTGCTCGCAAGG
TAAACTCTTTAAAAACCCCAATGTGTCGTCTCTTGACGACGCTTCGACCGCGACCCCAGG
TCAGGCGGGACTACCCGCTGAGTTTAAGCATATCAATAAGCGGAGGAAAAGAAACTTACA
AGGATTCCCTTAGTAACGGCGAGCGAACCGGGAACAGCCCAGCTTGAAAATCGGGCGGCT
TCGCTGTCCGAATTGTAGTCTGGAGAAGCGTCCTCAGCGACGGACCGGGCCCAAGTCCCC
TGGAAGGGGGCGCCGGAGAGGGTGAGAGCCCCGTCGTGCCCGGACCCTGTCGCACCACGA
GGCGCTGTCTGCGAGTCGGGTTGTTTGGGAATGCAGCCCCAATAGGGCGGTAAATTCCGT
CCAAGGCTAAATACTGGCGTGAGACCGATAGCAAACAAGTACCGCGAGGGAAAGATGAAA
AGGACTTTGAAAAGAGAGTCAAAGAGTGCTTGAAATTGTCGGGAGGGAAGCGAATGGGGG
CCGGCGATGCGTCCCGGTCGGATGTGGAACGGCGTAAGCCGGTCCGCCGATCGACTCGGG
GCGTGGACCGGTGCGGATTGGTGCGGCGGCCAAAGCCCGGGCTGTTGATATGCCCGTGGA
GATGCCGTCGCGTCGATCGTGGTTGGCAGCGCGCGCCGTCACGGCGTGCTTCGGCACCTG
CGCGCTCCTGGCACCGGCCTGCGGGCACCCCATTCGGCCCGTCTTGAAACACGGACCAAG
GAGTCTGACATGTGTGCGAGTCAACGGGTGAGTAAACCCGCAAGGCGCAAGGAAGCTGAT
TGGCGGGATCCCCCTAGTGGGGTGCACCGCCGACCGACCTTGATCTTCTGAGAAGGGTTC
GAGTGTGAGCATGCCTGTCGGGACCCGAAAGATGGTGAACTATGCCTGAGCGGGGCGAAG
CCAGAGGAAACTCTGGTGGAGGCCCGCAGCGATACTGACGTGCAAATCGTTCGTCTGACT
TGGGTATAGGGGCGAAAGACTAATCGAACCGTCTAGTAGCTGGTTCCCTCCGAAGTTTCC
CTCAGGATAGCTGGAGCCCGGGTGCGAGTTCTATCGGGTAAAGCGAATGATTAGAGGCAT
CGGGGGCGCAACGCCCTCGACCTATTCTCAAACTTTAAATAGGTAGGACGGCGCGGCTGC
TTTGTTGAGCCGTGCCACGGAATCGAGAGCTCCAAGTGGGCCATTTTTGGTAAGCAGAAC
TGGCGATGCGGGATGAACCGGAAGCCGGGTTACGGTGCCAAACTGCGCGCTAACCTAGAA
CCCACAAAGGGTGTTGGTCGATTAAGACAGCAGGACGGTGGTCATGGAAGTCGAAATCCG
CTAAGGAGTGTGTAACAACTCACCTGCCGAATCAACTAGCCCCGAAAATGGATGGCGCTT
AAGCGCGCGACCTACACCCGGCCGTCGGGGCAAGAGCCAGGCCCCGATGAGTAGGAGGGC
GCGGCGGTCGCTGCAAAACCTTGGGCGTGAGCCTGGGCGGAGCGGCCGTCGGTGCGGATC
TTGGTGGTAGTAGCAAATATTCAAATGAGAACTTTGAAGGCCGAAGAGGGGAAAGGTTCC
ATGTGAACGGCACTTGCACATGGGTTAGTCGATCCTAAGAGACGGGGGAAGCCCGTCAGA
TAGCGCGTTTCGCGCGAGCTTCGAAAGGGAATCGGGTTAAAATTCCTGAACCGGGACGTG
GCGGCTGACGGCAACGTTAGGGAGTCCGGAGACGTCGGCTGGGGCCTCGGGAAGAGTTAT
CTTTTCTGTTTAACAGCCTGCCCACCCTGGAAACGACTCAGTCGGAGGTAGGGTCCAGCG
GCTGGAAGAGCACCGCACGTCGCGCGGTGTCCGGTGCGCCCCAGGCGGCCCTTGAAAATC
CGGAGGACCGAGTGCCTCCCACGCCCGGTCGTACTCATAACCGCATCAGGTCTCCAAGGT
GAACAGCCTCTGGTCGATGGAACAATGTAGGCAAGGGAAGTCGGCAAAATGGATCCGTAA
CCTCGGGAAAAGGATTGGCTCTGAGGGCTGGGCACGGGGGTCCCAGTTCCGAACCCGTCG
GCTGTCGGCGGACTGCTCGAGCTGCTCACGCGGCGAGAGCGGGTCGCCGCGTGCCGGCCG
GGGGACGGACTGGGAACGGCTCTTTCGGGGGCCTTCCCCGGGCGTCGAACAGCCAACTCA
GAACTGGTACGGACAAGGGGAATCCGACTGTTTAATTAAAACAAAGCATTGCGATGGTCC
CTGCGGATGCTAACGCAATGTGATTTCTGCCCAGTGCTCTGAATGTCAAAGTGAAGAAAT
TCAACCAAGCGCGGGTAAACGGCGGGAGTAACTATGACTCTCTTAAGGTAGCCAAATGCC
TCGTCATCTAATTAGTGACGCGCATGAATGGATTAACGAGATTCCCACTGTCCCTGTCTA
CTATCCAGCGAAACCACAGCCAAGGGAACGGGCTTGGCAGAATCAGCGGGGAAAGAAGAC
CCTGTTGAGCTTGACTCTAGTCCGACTTTGTGAAATGACTTGAGAGGTGTAGTATAAGTG
GGAGCCCTCGGGCGAAAGTGAAATACCACTACTTTTAACGTTATTTTACTTATTCCGTGA
ATCGGAAGCGGGGCACTGCCCCTCTTTTTGGACCCAAGGCTCGCTTCGGCGGGTCGATCC
GGGCGGAAGACATTGTCAGGTGGGGAGTTTGGCTGGGGCGGCACATCTGTTAAAAGATAA
CGCAGGTGTCCTAAGATGAGCTCAACGAGAACAGAAATCTCGTGTGGAACAGAAGGGTAA
AAGCTCGTTTGATTCTGATTTCCAGTACGAATACGAACCGTGAAAGCGTGGCCTAACGAT
CCTTTAGATCTTCGGAATTTGAAGCTAGAGGTGTCAGAAAAGTTACCACAGGGATAACTG
GCTTGTGGCAGCCAAGCGTTCATAGCGACGTTGCTTTTTGATCCTTCGATGTCGGCTCTT
CCTATCATTGTGAAGCAGAATTCACCAAGTGTTGGATTGTTCACCCACCAATAGGGAACG
TGAGCTGGGTTTAGACCGTCGTGAGACAGGTTAGTTTTACCCTACTGATGACAGTGTCGC
AATAGTAATTCAACCTAGTACGAGAGGAACCGTTGATTCACACAATTGGTCATCGCGCTT
GGTTGAAAAGCCAGTGGCGCGAAGCTACCGTGTGCTGGATTATGACTGAACGCCTCTAAG
TCAGAATCCGGGCTAGAAGCGACGCGTGTGCCCGCCGCCTGTTTGCCGACCAGCAGTAGG
GGCTTCGGCCCCCAAAGGCACGTGTCGTTGGCTAAGCCCGTGCGACGGATGAGTCGTTCG
GGCCGCCATGAAGTACAATTCCCATCAAGTGGCGGGTAGAATCCTTTGCAGACGACTTAA
ATACGCGACGGGGTATTGTAAGTGGCAGAGTGGCCTTGCTGCCACGATCCACTGAGATTC
AG
